# Supplementary material for: Comprehensive identification of immune-associated biomarkers based on network and mRNA expression patterns in membranous glomerulonephritis
Source: J Transl Med. 2018 Jul 24;16:210. doi: 10.1186/s12967-018-1586-4 (PMC6056925; doi:10.1186/s12967-018-1586-4)
Supplement: Supplementary file 1 — Additional file 1: Table S1. The gene types of all the genes in IOMGN network. [file 12967_2018_1586_MOESM1_ESM.xlsx]

## Sheet: Sheet1
Gene name	Type
CIB1	MGN&immune
HPSE	MGN&immune
CLU	MGN&immune
CCR6	MGN&immune
CTLA4	MGN&immune
ACE	MGN&immune
FCGR3A	MGN&immune
FCGR3B	MGN&immune
FN1	MGN&immune
GAA	MGN&immune
GAPDH	MGN&immune
CFH	MGN&immune
HLA-A	MGN&immune
HLA-DQA1	MGN&immune
HLA-DQA2	MGN&immune
HLA-DRB1	MGN&immune
HLA-DRB5	MGN&immune
HRAS	MGN&immune
APOA1	MGN&immune
IFI27	MGN&immune
IFNG	MGN&immune
IGHA1	MGN&immune
IL1B	MGN&immune
IL4	MGN&immune
IL6	MGN&immune
IL10	MGN&immune
IL13	MGN&immune
CXCL10	MGN&immune
JAK3	MGN&immune
SMAD7	MGN&immune
MMP9	MGN&immune
MYH9	MGN&immune
NPHS1	MGN&immune
SERPINE1	MGN&immune
PECAM1	MGN&immune
SERPINA1	MGN&immune
PLA2G1B	MGN&immune
PLA2G2A	MGN&immune
PRKCA	MGN&immune
PRKCB	MGN&immune
PRKCD	MGN&immune
CCL2	MGN&immune
CXCR5	MGN&immune
SLC3A2	MGN&immune
TGFB2	MGN&immune
THY1	MGN&immune
TNF	MGN&immune
C3	MGN&immune
C4A	MGN&immune
C5AR1	MGN&immune
VEGFA	MGN&immune
VTCN1	MGN&immune
PLA2G6	MGN&immune
APOL1	MGN&immune
CD19	MGN&immune
MS4A1	MGN&immune
NAT2	MGN
CDKN1B	MGN
P3H4	MGN
NES	MGN
SYNPO	MGN
CLCN5	MGN
COL4A4	MGN
PLB1	MGN
AGT	MGN
ALB	MGN
PLA2R1	MGN
CIC	MGN
DIANPH	MGN
HPGDS	MGN
GSTM1	MGN
APOE	MGN
LINC01193	MGN
HELT	MGN
LRP2	MGN
NOS3	MGN
TNFRSF12A	MGN
KRT20	MGN
PDGFC	MGN
PTGER3	MGN
REN	MGN
IGAN1	MGN
PDLIM2	MGN
SPP1	MGN
STAT4	MGN
TRPC6	MGN
UCHL1	MGN
YWHAZ	MGN
ACTN4	MGN
PTER	MGN
BTN2A2	immune
PRMT1	immune
LAIR1	immune
CCL3L1	immune
SUPT6H	immune
MYD88	immune
SNX10	immune
CPNE1	immune
CANT1	immune
CLC	immune
TIRAP	immune
EPAS1	immune
PTGDR2	immune
SECTM1	immune
HEBP2	immune
GSN	immune
S100A9	immune
IGKV5-2	immune
IGKV2-30	immune
HES5	immune
MUCL1	immune
LEO1	immune
KIF15	immune
PYGL	immune
POLB	immune
TMEM64	immune
ITGAV	immune
FER	immune
SELE	immune
SOX9	immune
TRIM38	immune
PMS2P5	immune
PIP4K2A	immune
CIAPIN1	immune
CCL22	immune
PIR	immune
SLC25A38	immune
FCN1	immune
CMKLR1	immune
HELLS	immune
KLRG1	immune
LTB4R	immune
CD109	immune
DEFB121	immune
CCL19	immune
BLNK	immune
CACTIN	immune
CITED2	immune
SMAD5	immune
FSHB	immune
KIR2DL4	immune
TARM1	immune
SDC4	immune
IKBKG	immune
TNFRSF4	immune
MAN2B1	immune
SIGLEC14	immune
TRDV3	immune
TRDV2	immune
RNASEL	immune
TRAV38-2DV8	immune
FBXO7	immune
MCEMP1	immune
BATF2	immune
GPAM	immune
hDV101S1	immune
THEMIS	immune
MTHFD1	immune
GP6	immune
IGHV5-10-1	immune
SLC30A8	immune
HIST1H2BJ	immune
LRRK2	immune
ZAP70	immune
PRKX	immune
F6UB75	immune
STK11IP	immune
EPB42	immune
CYP19A1	immune
AP2S1	immune
LIMK1	immune
VCL	immune
DTX3L	immune
S100A14	immune
CTSC	immune
CD97	immune
SLC8B1	immune
COPB1	immune
HOXA5	immune
ZP3	immune
MAPK1	immune
GALNT2	immune
KLRC1	immune
CALCA	immune
CCL13	immune
LILRA2	immune
BCL6B	immune
ORMDL3	immune
CADM3	immune
THEMIS2	immune
MMP21	immune
CNN2	immune
CEACAM8	immune
FCGR2B	immune
DEFB106A	immune
HBB	immune
NOTCH4	immune
CD180	immune
ALDH3B1	immune
PARP9	immune
S100A11	immune
APOBEC3A	immune
PARK7	immune
ESRRA	immune
PSG1	immune
IGHV3OR16-8	immune
IGHV3OR16-10	immune
TGFB1	immune
IGHV3-64	immune
LDLR	immune
CD27	immune
PPP1R14B	immune
PDGFB	immune
IGKV2-28	immune
KRAS	immune
NRAS	immune
GPER1	immune
KLHL6	immune
MYC	immune
N4BP2L2	immune
FOS	immune
TNFSF12-TNFSF13	immune
VAT1	immune
RASAL3	immune
KAT2B	immune
JARID2	immune
IGLV4-3	immune
IGLV3-9	immune
IGLV3-10	immune
IGLV2-11	immune
IGLV3-12	immune
IGLV3-16	immune
IGLV2-18	immune
IGLV3-22	immune
KIFAP3	immune
IGLV3-25	immune
IGLV2-33	immune
IGLV5-37	immune
IGLV1-40	immune
P2RX7	immune
TSC22D3	immune
ATP8B4	immune
MSH2	immune
MATR3	immune
IGLV7-46	immune
IGLV1-47	immune
IGLV5-48	immune
IGLV1-50	immune
IGLV1-51	immune
IGLV10-54	immune
IGLV11-55	immune
IGLV4-60	immune
IGLV8-61	immune
OLFM4	immune
TOP2A	immune
WIPF2	immune
CTSK	immune
IGLV4-69	immune
IGKV1D-42	immune
IGKV3-7	immune
VSTM1	immune
TRAF6	immune
OSTF1	immune
ITGB5	immune
ERCC2	immune
C2	immune
IGFBP2	immune
PTPN1	immune
SH3PXD2A	immune
PSMA5	immune
ADIPOQ	immune
KCNJ8	immune
TTBK1	immune
PSMB4	immune
VAMP3	immune
STXBP2	immune
NF1	immune
CD151	immune
MPP1	immune
KITLG	immune
TNFAIP3	immune
CTNNBL1	immune
CNR1	immune
NOV	immune
MASP1	immune
CXCL17	immune
PLCG2	immune
PIK3CG	immune
DOK3	immune
IL7R	immune
CYFIP1	immune
MST1	immune
GLA	immune
FCN2	immune
SIX1	immune
SHH	immune
KLRK1	immune
KLRC2	immune
CD300LD	immune
FYN	immune
LCK	immune
SEC23A	immune
PYDC1	immune
MFNG	immune
RNASET2	immune
AP1M2	immune
CFHR2	immune
SDCBP	immune
LEPR	immune
KIF5B	immune
MUC16	immune
LTBR	immune
CEACAM20	immune
KIRREL3	immune
PRLR	immune
GLMN	immune
NCBP3	immune
TREML4	immune
ENDOU	immune
IRF7	immune
CLECL1	immune
ARHGEF2	immune
REG1B	immune
GNL1	immune
IL20RB	immune
LYST	immune
SCIN	immune
TMEM131L	immune
PRG4	immune
FOXJ1	immune
EPCAM	immune
ABI1	immune
SCARB1	immune
ACTG1	immune
STK11	immune
RAB8B	immune
DEFB107A	immune
CLEC4C	immune
DUSP10	immune
BTNL9	immune
CD300LG	immune
BTNL3	immune
SYK	immune
DEFB104A	immune
IFNL2	immune
LY96	immune
SKP1	immune
BMX	immune
RPS6KA3	immune
ELF4	immune
SH3GL2	immune
CLEC4G	immune
VAMP7	immune
IFNL3	immune
CST3	immune
C5	immune
KLF6	immune
MCOLN2	immune
SERPINA3	immune
SERPINC1	immune
MZB1	immune
EXOSC6	immune
PTPRN2	immune
BAD	immune
ZBTB16	immune
PRKCZ	immune
IFNGR2	immune
TNFRSF14	immune
AKT1	immune
LAMP1	immune
TRIL	immune
BCR	immune
CST7	immune
PDE5A	immune
RNF8	immune
CLEC4D	immune
MBL2	immune
PYGB	immune
ITGAM	immune
EFNB3	immune
CD226	immune
NPY5R	immune
NCR1	immune
RSAD2	immune
TAB1	immune
PSPC1	immune
CEBPE	immune
GPR68	immune
STON2	immune
MGST1	immune
ELF2	immune
RC3H1	immune
CTSH	immune
CD8B	immune
NCF2	immune
FAS	immune
PRKAR1A	immune
FCGR2C	immune
SHMT2	immune
MMP12	immune
FPR1	immune
IL15	immune
XCL1	immune
S1PR1	immune
NLRP6	immune
IL1F10	immune
SLC7A9	immune
MMTAG2	immune
CENPE	immune
TNFRSF17	immune
IGLV7-43	immune
TMEM102	immune
FUCA2	immune
DYNC1I1	immune
GATA3	immune
GATA2	immune
ROGDI	immune
PAG1	immune
SOCS6	immune
SOCS3	immune
KRT1	immune
ADGRB1	immune
SATB1	immune
MCOLN1	immune
MAP3K1	immune
TWSG1	immune
WRNIP1	immune
NEDD4	immune
LILRA5	immune
CYBA	immune
SLAMF1	immune
LAMP2	immune
IGLV3-21	immune
KRT16	immune
PRKCE	immune
SEC14L1	immune
F7	immune
RPS17	immune
GUCY1A1	immune
EIF2AK4	immune
GPC1	immune
CLEC5A	immune
PRSS3	immune
A0A0B4J203	immune
RBM47	immune
SMPD3	immune
CHD7	immune
IRF9	immune
TRAV8-2	immune
TRAV1-2	immune
GPR17	immune
TRAV1-1	immune
TRAV5	immune
MYH2	immune
IGLV1-44	immune
IGLV1-36	immune
TRAV26-2	immune
TRAV4	immune
CXADR	immune
IGHV3-15	immune
IGHV3-21	immune
IGHV2-26	immune
TRAV34	immune
IGHV1-46	immune
IGHV1-69	immune
IGHV3-73	immune
TRAV22	immune
TRAV21	immune
ROR2	immune
TRIM62	immune
RBM15	immune
MFAP5	immune
DLL1	immune
TDGF1	immune
SIRPG	immune
HSP90B1	immune
CGAS	immune
RHAG	immune
PSMB11	immune
FOLR3	immune
GCA	immune
MUC15	immune
CXCL6	immune
IGHV3-7	immune
IGHV3-11	immune
CD55	immune
IL21R	immune
LY9	immune
GPLD1	immune
NGFR	immune
ZC3HAV1	immune
RHOF	immune
MKNK2	immune
MUC20	immune
COL1A2	immune
NLRP9	immune
LMO4	immune
GYPC	immune
IGHV1-2	immune
INPP5D	immune
BAP1	immune
LRRC70	immune
EPX	immune
DDX17	immune
TANK	immune
NR4A3	immune
TSC1	immune
KIF2C	immune
PELI3	immune
CCL17	immune
PMS2P1	immune
GHDC	immune
RAPGEF1	immune
GFI1	immune
CRLF2	immune
CKAP4	immune
PITX2	immune
SUMO1	immune
CD1A	immune
C1QBP	immune
TNFRSF9	immune
CCL7	immune
BMPR1A	immune
GAPT	immune
CCL8	immune
BST2	immune
BST1	immune
IGF2	immune
FGFR2	immune
IGF1R	immune
EBP	immune
INS	immune
RAB29	immune
TXLNA	immune
TRAV12-1	immune
TRAV3	immune
TRAV13-1	immune
TRAV10	immune
FBN1	immune
TRAV13-2	immune
TRAV2	immune
EREG	immune
CD96	immune
TRIM26	immune
PLD2	immune
HYAL2	immune
NCR3	immune
TP53BP1	immune
IKBKB	immune
SIGLEC16	immune
BRAF	immune
MERTK	immune
CDH17	immune
MAP4K2	immune
STX4	immune
KIF5A	immune
LIF	immune
POU4F2	immune
ZP4	immune
SERPINB9	immune
HMGB1	immune
GYPA	immune
IGKV6D-21	immune
ERBB2	immune
GAB2	immune
C1QC	immune
TTR	immune
SLC8A3	immune
RELT	immune
PF4	immune
LTF	immune
TMBIM1	immune
C9JQL5	immune
CEACAM6	immune
CEACAM3	immune
IRF8	immune
IL6ST	immune
HDAC5	immune
PAX5	immune
ITFG2	immune
POLR3F	immune
PPP2R3C	immune
RAB24	immune
IRF6	immune
ROMO1	immune
MUC3A	immune
IFIT3	immune
AIM2	immune
CD44	immune
FFAR3	immune
THBS4	immune
TNFRSF13B	immune
PSMA7	immune
ARHGEF5	immune
FBXW7	immune
POLR3A	immune
GDI2	immune
LEAP2	immune
TSLP	immune
IGLJ1	immune
JAM2	immune
2018-03-07	immune
UBASH3A	immune
H2BFS	immune
MNDA	immune
APEH	immune
GAS6	immune
LRRC32	immune
EXOSC4	immune
MPO	immune
ISG15	immune
CFI	immune
SERPING1	immune
TNFRSF25	immune
CD101	immune
GPR18	immune
IL5	immune
INHA	immune
S100A8	immune
ITGB2	immune
FGL2	immune
TCN1	immune
AHR	immune
CLEC4A	immune
NLRC4	immune
HLA-DPA1	immune
TRGC2	immune
CR2	immune
SLPI	immune
SOX13	immune
USP18	immune
PSMC5	immune
PLCB1	immune
PSMC1	immune
MMP1	immune
EPHB3	immune
APP	immune
EZR	immune
ACPP	immune
CCND3	immune
FCER1G	immune
CCNB2	immune
ABCC9	immune
SNX27	immune
APOD	immune
ARG1	immune
NLRP1	immune
CD6	immune
PTK2B	immune
TRIM15	immune
FOXC1	immune
TRIM5	immune
TRIM25	immune
FLOT2	immune
STX8	immune
PLA2G2D	immune
ADGRE1	immune
SELPLG	immune
PARP14	immune
ATP1B1	immune
EIF2B1	immune
IGF1	immune
IFNA16	immune
IFNA4	immune
IFNA6	immune
PGLYRP3	immune
ANGPT2	immune
SCAMP1	immune
PROCR	immune
IFNW1	immune
EBI3	immune
SIGLEC10	immune
LY6D	immune
DYNC1H1	immune
DCTN1	immune
PSMA6	immune
KLRF1	immune
GCSAM	immune
MILR1	immune
LGR4	immune
MSRB1	immune
NRARP	immune
LILRA3	immune
TIGIT	immune
JAG1	immune
IGHV3-64D	immune
CAMK2B	immune
CAMK2G	immune
CD80	immune
IGLC6	immune
IRF5	immune
ADARB1	immune
CARD11	immune
BTLA	immune
IGHV3-9	immune
DEFB119	immune
CLEC7A	immune
DEFB125	immune
IGHV3-33	immune
IGHV3-30	immune
IGHV3-53	immune
IGHV3-13	immune
IGHV3-23	immune
IGHV3-48	immune
ADGRE3	immune
BCAR1	immune
INHBA	immune
MME	immune
BCL6	immune
TRAV8-4	immune
TRBV12-3	immune
CD8A	immune
IGLV3-1	immune
IGLV3-19	immune
TNFRSF8	immune
CD38	immune
IGLV2-8	immune
IGLV2-23	immune
IGLV2-14	immune
COMMD9	immune
ADAR	immune
OSBPL1A	immune
JAGN1	immune
IGKV3-15	immune
RPS3	immune
APBB1IP	immune
CASP9	immune
EDA	immune
IGHV7-4-1	immune
NKAP	immune
IGLC2	immune
IGLC3	immune
CD79A	immune
TAB3	immune
BLK	immune
NFKB2	immune
LAG3	immune
UBC	immune
GOLGA7	immune
ZFP36L1	immune
PDE12	immune
PDE4B	immune
CLTC	immune
CXCL9	immune
ETV6	immune
CUEDC2	immune
FAM19A3	immune
SEC24D	immune
NFASC	immune
CKLF	immune
TICAM2	immune
UNG	immune
PAFAH1B2	immune
XRCC5	immune
LY86	immune
RAB3D	immune
IGKV3-20	immune
IGKV2D-28	immune
IGKV2D-40	immune
BTN2A1	immune
IGKV1D-12	immune
IGKV1-5	immune
NCKAP1L	immune
KIF2B	immune
CTSG	immune
TET2	immune
S100A1	immune
INAVA	immune
COLEC12	immune
BTN3A3	immune
BTN3A1	immune
C6orf120	immune
SELP	immune
SFPQ	immune
FANCC	immune
IGHV1-69D	immune
BPIFB2	immune
SRF	immune
RRAS	immune
IST1	immune
SLC16A1	immune
CDK6	immune
PSMA8	immune
IL1RN	immune
ALCAM	immune
ADCYAP1	immune
THOC5	immune
NCKAP1	immune
WNT10B	immune
ITGA9	immune
IGKV1-17	immune
IGKV1-39	immune
IGKV1-33	immune
IGKV1D-33	immune
JCHAIN	immune
ULBP3	immune
IL2RA	immune
EPO	immune
IL1A	immune
IGHV4-34	immune
IFNA14	immune
IFNA7	immune
IFNA10	immune
SFRP1	immune
IFNA1	immune
HEXIM1	immune
MUC4	immune
FOXP3	immune
IFI35	immune
ELANE	immune
LILRB2	immune
AQP4	immune
F2RL1	immune
HSP90AB1	immune
GUSB	immune
PSMC4	immune
VCP	immune
CHRNA4	immune
TMBIM6	immune
NR1H2	immune
GEM	immune
RPL13A	immune
PBX1	immune
B4GALT1	immune
ARSA	immune
IFNGR1	immune
EXOSC5	immune
EXOSC3	immune
SOX11	immune
SOX6	immune
TRIM21	immune
IL9	immune
TRGV3	immune
MAP2K4	immune
MAPK9	immune
MAPK8	immune
BCL11B	immune
PDIA3	immune
DOCK1	immune
CDC73	immune
MICA	immune
MICB	immune
BTNL2	immune
SNAP25	immune
MLEC	immune
SCRIB	immune
TEK	immune
RNF19B	immune
MAP2K1	immune
ADAMDEC1	immune
UBD	immune
TRIM29	immune
GCNT1	immune
EP300	immune
ITGB3	immune
IL18	immune
TOB2	immune
PDZD11	immune
GLRX5	immune
IGKV3D-11	immune
PSMF1	immune
PSMB10	immune
CPN1	immune
NARFL	immune
RAC2	immune
ABR	immune
PVR	immune
BSG	immune
ADD2	immune
ADD1	immune
ANPEP	immune
NFATC3	immune
MYO1E	immune
TNFSF10	immune
DDX3X	immune
SP2	immune
NUP85	immune
VIM	immune
LRRK1	immune
ITGA5	immune
HLA-DRA	immune
HCK	immune
Q4G0T1	immune
PAPD4	immune
GTPBP1	immune
PAF1	immune
CD300E	immune
TMEM179B	immune
WIPF3	immune
AHCY	immune
SLFN11	immune
TNFSF4	immune
VPS26B	immune
SDC1	immune
CLNK	immune
TCIRG1	immune
DEFB128	immune
IFI30	immune
HLA-H	immune
IFNK	immune
IGHD	immune
IGHA2	immune
SPG21	immune
IGHG4	immune
IGHG3	immune
IGHG2	immune
IGHE	immune
CCL4	immune
TRAC	immune
IL7	immune
CD14	immune
ANKRD17	immune
TLR4	immune
PLEK	immune
HUWE1	immune
IL1R1	immune
IGHV4-59	immune
IGHV4-39	immune
IGHV2-5	immune
S100A12	immune
CD177	immune
PSMD11	immune
CD81	immune
DEFB1	immune
TMEM173	immune
SP100	immune
KCMF1	immune
FCGR1B	immune
TPD52	immune
RAB44	immune
JAK1	immune
BDKRB1	immune
LCP1	immune
IGKJ1	immune
HLA-DOB	immune
IGKV1-16	immune
HLA-DRB4	immune
SFXN1	immune
HLA-E	immune
ERP44	immune
PRG2	immune
OSM	immune
IL2	immune
IL31	immune
PTAFR	immune
TACR1	immune
FCGRT	immune
RAG2	immune
RAB10	immune
SP3	immune
ARPC5	immune
CYP27B1	immune
C4BPA	immune
TNFRSF10C	immune
RORA	immune
SH2D1B	immune
SDC2	immune
DSG1	immune
TNFSF11	immune
SLC39A3	immune
CXCR4	immune
OPRM1	immune
MEIS2	immune
HRH1	immune
TNFRSF10B	immune
NFKB1	immune
PROC	immune
MAP2K7	immune
FSHR	immune
RIOK3	immune
ALDOA	immune
APAF1	immune
CSTB	immune
ANXA1	immune
MMP14	immune
FBXO9	immune
LRP1	immune
HOXB7	immune
CRIP1	immune
NCK1	immune
MEOX1	immune
IGLV5-52	immune
MNX1	immune
IGKV2D-26	immune
FPR2	immune
TNK2	immune
CEACAM1	immune
IRF2	immune
ABCA13	immune
CD24	immune
C6	immune
TRAV12-3	immune
MT1G	immune
EEF2	immune
CXCR2	immune
CXCR1	immune
HRH2	immune
RARG	immune
ACOD1	immune
TRAV30	immune
CD63	immune
IGKV1D-8	immune
ID2	immune
ITGA4	immune
IGKV3D-15	immune
IGHV4-30-2	immune
BRI3	immune
IGHV3-49	immune
IGHV1-45	immune
IGLV5-45	immune
NDFIP1	immune
IGLV3-32	immune
CCL18	immune
CCL23	immune
CD244	immune
FLT3	immune
BTNL8	immune
MEIS1	immune
SEC31A	immune
AP2A2	immune
PGM1	immune
MANBA	immune
PIK3R2	immune
LST1	immune
RNF168	immune
ELMOD2	immune
GLG1	immune
UFD1	immune
EML1	immune
OSCAR	immune
HRNR	immune
WASL	immune
GPR15L	immune
HFE	immune
SEMA4D	immune
S100A13	immune
ZNF683	immune
DYNLT1	immune
TREML1	immune
PIK3R4	immune
DYNLL1	immune
MAPK10	immune
SCGB1A1	immune
KAT2A	immune
UBASH3B	immune
FNIP1	immune
MAP3K14	immune
GGH	immune
TRIM22	immune
JAML	immune
GPR65	immune
LGMN	immune
RAB43	immune
TMEM190	immune
HOXA9	immune
HOXA7	immune
NEU1	immune
PIANP	immune
HMGB2	immune
IL27RA	immune
HIPK1	immune
PPARGC1B	immune
SHPK	immune
PDPN	immune
RBBP5	immune
PA2G4	immune
NSD2	immune
RAB35	immune
DPP7	immune
SMAP1	immune
CLPTM1	immune
AP1S1	immune
WDR5	immune
GYPB	immune
CLEC2A	immune
NONO	immune
NECTIN1	immune
DCTN6	immune
QSOX1	immune
NRROS	immune
NPC2	immune
FARP2	immune
TMEM63A	immune
FOXE1	immune
PPP3CB	immune
REG3G	immune
ACKR4	immune
DCTN3	immune
MMP25	immune
PIAS1	immune
GNAS	immune
PAK3	immune
CTPS1	immune
HBZ	immune
ARPC4	immune
DNAJC5	immune
L3MBTL1	immune
SRMS	immune
ATXN1L	immune
SENP1	immune
IL17RC	immune
EIF2AK1	immune
RAB9B	immune
L3MBTL3	immune
IMPDH2	immune
SEMA4A	immune
MUC13	immune
ELMO2	immune
LILRA4	immune
SLC25A6	immune
DSN1	immune
HIST2H2BE	immune
QPCT	immune
TTC7A	immune
AQP9	immune
ADA	immune
TRBC2	immune
HSPA1A	immune
RIPK2	immune
PADI4	immune
KYNU	immune
SLC7A7	immune
GPR15	immune
CXCR3	immune
STAR	immune
ATP11C	immune
CASP4	immune
GAL	immune
TUSC2	immune
TNFSF13	immune
CHRNB2	immune
CYP7B1	immune
KIF26A	immune
PAWR	immune
IDH1	immune
CPB2	immune
TRBV4-1	immune
TRBV3-1	immune
SLC39A10	immune
KIRREL1	immune
HLA-B	immune
MTUS1	immune
FUT7	immune
TRBV4-2	immune
PCID2	immune
PTPN2	immune
CXCL14	immune
RAET1L	immune
CXCL13	immune
EFNA2	immune
DEFB131A	immune
MIXL1	immune
AIRE	immune
VEGFD	immune
TYROBP	immune
TYRO3	immune
IL11	immune
GRB2	immune
EDN2	immune
UBA52	immune
MAG	immune
RPS27A	immune
REL	immune
AKAP8	immune
AGA	immune
TBKBP1	immune
MUC17	immune
FKBP1A	immune
GCSAML	immune
APOBEC3B	immune
POLL	immune
PPIA	immune
CD247	immune
WDR78	immune
FAF2	immune
DNASE1L1	immune
CD300A	immune
DEFB105A	immune
DMBT1	immune
OPTN	immune
RFTN2	immune
MPIG6B	immune
SEC22B	immune
HVCN1	immune
MAPKAPK2	immune
JUNB	immune
CLDN1	immune
FLNB	immune
TRIM44	immune
HOXB8	immune
ATP6V1D	immune
KLF4	immune
SEMA7A	immune
RNF26	immune
BPI	immune
MGAM	immune
H0Y858	immune
SLA2	immune
EPRS	immune
CPN2	immune
RELB	immune
GBP6	immune
CCL28	immune
SNRK	immune
GNLY	immune
TRBV2	immune
CASP1	immune
IL12B	immune
MUC2	immune
IL12A	immune
LIG4	immune
PHLPP1	immune
PIP5K1C	immune
MCM3AP	immune
IL34	immune
TNFRSF6B	immune
TNFSF8	immune
CD70	immune
SLC15A4	immune
TGFBR2	immune
IGHV4OR15-8	immune
NPDC1	immune
ICAM3	immune
SIGLEC15	immune
ANLN	immune
DDOST	immune
CYP26B1	immune
RUNX1	immune
KIF13B	immune
PLCG1	immune
EIF2B3	immune
ANXA3	immune
NIT2	immune
CD3E	immune
GNS	immune
CD83	immune
IGHD1-1	immune
BPGM	immune
TCIM	immune
USP14	immune
PIK3R6	immune
PPIE	immune
PGLYRP4	immune
PRMT6	immune
FCRL1	immune
PRKACB	immune
HLA-C	immune
CBL	immune
PSMD13	immune
KLK7	immune
GALNS	immune
TRIM4	immune
CALM1	immune
SIPA1L3	immune
ICAM1	immune
IRS2	immune
ARID4A	immune
PSMC3	immune
PPP3CA	immune
ARHGAP9	immune
TRIM6	immune
JAK2	immune
FCMR	immune
SPTA1	immune
COL24A1	immune
TSPAN2	immune
KRT6A	immune
OAS2	immune
SERPINB12	immune
DIAPH1	immune
MRGPRX2	immune
FCRL3	immune
GSTP1	immune
NLRP3	immune
CPPED1	immune
IGLV6-57	immune
IGLV3-27	immune
PRTN3	immune
SKIL	immune
TFEB	immune
XAF1	immune
FAM3A	immune
EFNB1	immune
XIAP	immune
RNASE3	immune
FABP5	immune
GGT1	immune
TNFRSF1A	immune
MID2	immune
DDX41	immune
GPR84	immune
AMPD3	immune
SH2B3	immune
BATF3	immune
EMP2	immune
METTL7A	immune
DLL4	immune
CAMK2A	immune
RGS1	immune
MUL1	immune
OCSTAMP	immune
HAMP	immune
GREM1	immune
COL3A1	immune
TLR9	immune
COL2A1	immune
COL1A1	immune
LRRC7	immune
HIST2H3A	immune
DBH	immune
PADI2	immune
BAIAP2	immune
DCST1	immune
SYNCRIP	immune
PTGES2	immune
KAT8	immune
SOX4	immune
CDC42	immune
ACAA1	immune
SELENOS	immune
2018-03-08	immune
CTSZ	immune
FYB2	immune
CCL26	immune
CARD9	immune
STOML2	immune
ANGPT4	immune
P2RY12	immune
DEFB114	immune
CCDC88B	immune
VSIG4	immune
DAB2IP	immune
MMP28	immune
ELF1	immune
MS4A3	immune
SIGLEC7	immune
C5AR2	immune
CAPN1	immune
DCTN4	immune
NAPRT	immune
CTSF	immune
LEF1	immune
C8G	immune
CANX	immune
PSMB1	immune
VPREB1	immune
GP1BA	immune
C8B	immune
ANXA2	immune
CARTPT	immune
CAMK4	immune
IL17A	immune
BCL2L11	immune
FOXO3	immune
IL23R	immune
CTSD	immune
CSF1R	immune
CDC37	immune
PRCP	immune
MAPK14	immune
ESR1	immune
CDKN2B	immune
BATF	immune
WAS	immune
PKN1	immune
LAT	immune
TLR6	immune
CRISP3	immune
PPM1B	immune
CYSTM1	immune
IL12RB1	immune
ATP11B	immune
THRA	immune
TAL1	immune
DYRK3	immune
HSPD1	immune
PRDM1	immune
SMIM1	immune
EXOSC9	immune
SYNGR1	immune
HOXB6	immune
NKX2-5	immune
DHX58	immune
PDCD2	immune
TRAF3IP2	immune
NAIP	immune
AP1G1	immune
CLEC2D	immune
EIF2B4	immune
NHLRC3	immune
EVL	immune
PELI1	immune
IL18BP	immune
CH25H	immune
SLC11A2	immune
MST1R	immune
DCAF1	immune
SLC11A1	immune
CD164	immune
DEFB124	immune
S1PR4	immune
IGSF6	immune
CD160	immune
CX3CR1	immune
NCR2	immune
SLC7A8	immune
SNCA	immune
CCL4L1	immune
CHGA	immune
C7	immune
EOMES	immune
KIF18A	immune
DNAJA3	immune
MAPT	immune
EPPIN	immune
CREG1	immune
IL17B	immune
FCN3	immune
CTSA	immune
BMP6	immune
BMP5	immune
PSTPIP1	immune
EFNB2	immune
EFNA4	immune
HK3	immune
TGFB3	immune
TBK1	immune
IL19	immune
NFKBID	immune
FCRLB	immune
POLQ	immune
MOSPD2	immune
TNFSF14	immune
ITGA2	immune
IL36A	immune
LAMTOR3	immune
SMAD6	immune
VAV2	immune
KIF11	immune
MIA3	immune
LILRB1	immune
WIPF1	immune
TNFSF12	immune
COL17A1	immune
AGBL4	immune
GPR183	immune
CCR7	immune
CCR1	immune
C4BPB	immune
MSH6	immune
CYB5R3	immune
IMPDH1	immune
MST1L	immune
HNF1A	immune
ARNT	immune
MARCO	immune
CASP3	immune
MAP3K7	immune
C8A	immune
SLAMF7	immune
SUSD2	immune
DDIT4	immune
GATA1	immune
MAPK3	immune
SVIP	immune
SWAP70	immune
FLCN	immune
WASF2	immune
ICOS	immune
L1CAM	immune
CCL27	immune
C4B	immune
LILRB4	immune
MUC1	immune
SELENOK	immune
RIPK3	immune
DSP	immune
TCF3	immune
CYFIP2	immune
RAG1	immune
RNF31	immune
RPS6	immune
ATP7A	immune
ST6GAL1	immune
RNF125	immune
POLR3H	immune
PRRC2C	immune
RAB20	immune
LYAR	immune
KRT75	immune
KMT2C	immune
STAT6	immune
STAT1	immune
ANKHD1-EIF4EBP3	immune
LRP5	immune
IRF1	immune
NFATC1	immune
PLD4	immune
DGAT1	immune
TRIM34	immune
FSTL3	immune
IL27	immune
DOCK10	immune
DNAJC13	immune
HSPA6	immune
SOCS5	immune
GPSM3	immune
IP6K2	immune
NFAM1	immune
DEFB108B	immune
DOCK8	immune
ICOSLG	immune
LFNG	immune
ZNF3	immune
LPCAT1	immune
HMHB1	immune
FCAR	immune
CD53	immune
MUC5AC	immune
THBS1	immune
ERCC1	immune
BMP4	immune
EXO1	immune
TNFAIP6	immune
HK1	immune
RASSF2	immune
MS4A2	immune
IL32	immune
IGLL5	immune
RET	immune
LYN	immune
YES1	immune
IL5RA	immune
VCAM1	immune
PLCL2	immune
CTR9	immune
TRIM35	immune
EPHB1	immune
UMOD	immune
PIBF1	immune
HSP90AA1	immune
RILP	immune
MRC1	immune
MMP8	immune
LHCGR	immune
PDCD1LG2	immune
BNIP3	immune
SAMSN1	immune
TYK2	immune
PML	immune
DOK2	immune
ATP1B3	immune
TMEM91	immune
CADM1	immune
POU2F2	immune
CMTM3	immune
LY75	immune
CTNNBIP1	immune
SERPINB3	immune
NBEAL2	immune
TRIM14	immune
ARHGEF7	immune
IKBKE	immune
NLRP4	immune
PHPT1	immune
MEF2C	immune
CD209	immune
ITPKB	immune
PIK3R1	immune
TENM1	immune
BPIFB3	immune
USP17L2	immune
PLAU	immune
F12	immune
PRSS2	immune
ACIN1	immune
HDAC9	immune
IL1R2	immune
HP	immune
C1R	immune
F2	immune
COCH	immune
IKZF3	immune
IFI16	immune
HIF1A	immune
CFP	immune
FRMPD3	immune
MOG	immune
CACNB3	immune
TUBB	immune
NFIL3	immune
MAPKAPK3	immune
TBX1	immune
PMS2	immune
TAZ	immune
POU2AF1	immune
LAMP3	immune
AGO1	immune
TBX21	immune
CCL14	immune
NFE2	immune
BAK1	immune
ECM1	immune
NME2	immune
RIPOR2	immune
MUC12	immune
HSD3B7	immune
CXCL5	immune
CCL1	immune
ZNF16	immune
GRAP2	immune
HLA-G	immune
CLCF1	immune
PILRA	immune
PILRB	immune
ATP6AP2	immune
CEBPB	immune
DHTKD1	immune
CXCL16	immune
CREB3	immune
GPATCH3	immune
CD1C	immune
CD1B	immune
HCST	immune
IL13RA2	immune
CD5L	immune
ASH2L	immune
AHSG	immune
PRKACA	immune
FBXW11	immune
IGKV1-13	immune
IGHV4-38-2	immune
IGHV4-30-4	immune
IGHV3-43D	immune
IGHV3-30-5	immune
IGHV3-30-3	immune
IGHV1-8	immune
DPY30	immune
SHC1	immune
PTPN6	immune
TNFSF18	immune
LILRB3	immune
KIF16B	immune
CAPZA3	immune
PRKACG	immune
CYLD	immune
MB	immune
FLT1	immune
BNIP3L	immune
GMFG	immune
BTN2A3P	immune
LGALS3	immune
EPHA2	immune
CR1	immune
PLPP4	immune
GM2A	immune
ZNF335	immune
FAM210B	immune
LTB	immune
IFNA8	immune
RGCC	immune
PSME2	immune
TNIP3	immune
CD93	immune
TNRC6B	immune
C12orf4	immune
OAS1	immune
UBQLN1	immune
HEXB	immune
RNF41	immune
SPINK5	immune
PDE1B	immune
FCGR2A	immune
FCGR1A	immune
CA2	immune
TNFRSF1B	immune
PTPRO	immune
CD48	immune
JUN	immune
KMT2B	immune
CLEC12B	immune
FLT3LG	immune
EIF2B2	immune
ATP6V0A1	immune
NR1D1	immune
IGLC7	immune
VEGFC	immune
VEGFB	immune
A1BG	immune
IKZF1	immune
PLVAP	immune
BTN1A1	immune
NOP53	immune
SSBP3	immune
CRHR1	immune
DYNC1I2	immune
UBE2V1	immune
PMS2P3	immune
BAG6	immune
ADA2	immune
JAM3	immune
CNR2	immune
TAPBPL	immune
CHID1	immune
CD300C	immune
IL36G	immune
IL36B	immune
IL37	immune
GPRC5B	immune
COLEC11	immune
PLAC8	immune
EVI2B	immune
HAND2	immune
DEFB132	immune
LRRC17	immune
PSME3	immune
TREM2	immune
FGR	immune
TGFBR3	immune
KMT2A	immune
ATP1B2	immune
PIK3AP1	immune
CAV1	immune
RAP2B	immune
RAP1B	immune
ABCE1	immune
PLA2G10	immune
MPTX1	immune
MECOM	immune
IFIT1B	immune
EIF6	immune
IL20	immune
CCL16	immune
TLR3	immune
HRG	immune
CCL25	immune
PLD1	immune
SLC16A3	immune
PODXL2	immune
TRAT1	immune
PRNP	immune
STX7	immune
PI3	immune
ACTR10	immune
PPIL2	immune
KLF1	immune
PLA2G3	immune
ITGAD	immune
PTPRS	immune
ERAP1	immune
APOB	immune
IFIT5	immune
ATM	immune
PABPC4	immune
KCNAB2	immune
TMOD3	immune
TLR7	immune
TRIM27	immune
ZFAT	immune
CD3G	immune
CD68	immune
PREX1	immune
BRCA2	immune
SPPL2A	immune
SPPL2B	immune
SPPL3	immune
PLEKHO2	immune
P2RX1	immune
BCAP31	immune
ZFPM1	immune
CACNA1C	immune
SKAP1	immune
ARMC6	immune
CD200R1	immune
TRPM4	immune
PXDN	immune
RUBCN	immune
AGO4	immune
VAMP8	immune
SEC24C	immune
ARHGAP45	immune
MYO18A	immune
TNRC6C	immune
ZNF675	immune
2018-03-01	immune
DOCK2	immune
SFTPA1	immune
SFTPA2	immune
IGKV1D-16	immune
CRISPLD2	immune
RAET1E	immune
ZNF160	immune
MOV10	immune
IFNE	immune
LOXL3	immune
TOLLIP	immune
DAPK2	immune
NCF4	immune
WDFY1	immune
NLRC5	immune
PKHD1L1	immune
JUP	immune
ETS1	immune
SLC44A2	immune
B2M	immune
STXBP1	immune
RRS1	immune
LRRC14	immune
KARS	immune
IDO1	immune
MAP3K8	immune
TNFSF9	immune
NBL1	immune
TNIP1	immune
SART3	immune
OSTM1	immune
PSMD6	immune
MASP2	immune
STXBP3	immune
LGALS9	immune
CSK	immune
UBB	immune
MUC5B	immune
HIST1H3A	immune
CCL24	immune
APOBEC1	immune
HAX1	immune
SNAP23	immune
WNT5A	immune
BARX1	immune
MYO1C	immune
SPNS2	immune
CD200	immune
FZD9	immune
PYDC2	immune
IGLC1	immune
KIF2A	immune
HSPH1	immune
NDRG1	immune
HERC6	immune
RAB5B	immune
RAB4B	immune
AICDA	immune
IL22	immune
MYO1G	immune
IRAK4	immune
UBR4	immune
SPON2	immune
DEFB4A	immune
SURF4	immune
CMTM6	immune
WDR61	immune
CD276	immune
TNFRSF13C	immune
NR1H4	immune
PAK2	immune
PDGFD	immune
PRDX4	immune
FADD	immune
PAK1	immune
EIF2B5	immune
TINAGL1	immune
PTGER4	immune
CALCOCO2	immune
NR1H3	immune
NLRP2	immune
REST	immune
GOLPH3	immune
CCR10	immune
KLF10	immune
TRAF3	immune
HSH2D	immune
MUC21	immune
PI4K2A	immune
CD320	immune
MT2A	immune
FTH1	immune
FTL	immune
HPX	immune
MIF	immune
TFRC	immune
SH2D1A	immune
RAET1G	immune
PPBP	immune
CD40LG	immune
CLTA	immune
SELL	immune
ORM1	immune
AMBP	immune
TRIM13	immune
RBP4	immune
LRG1	immune
EDN3	immune
C9	immune
C1QB	immune
C1QA	immune
CACNA1F	immune
APCS	immune
CRP	immune
GPR33	immune
PQBP1	immune
ADAMTS13	immune
HIST1H2BK	immune
SEMG2	immune
PURB	immune
PTPRC	immune
TRBC1	immune
IGHG1	immune
CHIA	immune
IGHM	immune
RNF135	immune
PKNOX1	immune
TICAM1	immune
RHOA	immune
ULBP1	immune
ULBP2	immune
PLA2G2F	immune
PRKD2	immune
IL17D	immune
SLC9B2	immune
DEFB108A	immune
RAB34	immune
CLDN18	immune
TRAFD1	immune
PLAUR	immune
IGHV1-69-2	immune
CAMK1D	immune
IFNLR1	immune
IFNL1	immune
PMS2P11	immune
SH2D6	immune
HLA-DPB1	immune
TCF12	immune
TRAV29DV5	immune
P04436	immune
TCRB	immune
IGKV3-11	immune
IGKV1D-39	immune
RAB32	immune
RAB31	immune
LDB1	immune
SARM1	immune
IFIH1	immune
CUL4A	immune
CUL1	immune
DEFB126	immune
SETD2	immune
CTC1	immune
DNASE1L3	immune
METTL3	immune
CX3CL1	immune
BTN3A2	immune
HLA-DQB1	immune
NOTCH1	immune
TYR	immune
ATAD3B	immune
HOXB3	immune
MSN	immune
RBCK1	immune
PTX3	immune
ALDOC	immune
ITGB7	immune
LTA4H	immune
ITGA3	immune
PKM	immune
RHEX	immune
STXBP4	immune
PTK6	immune
NOD2	immune
DNASE2	immune
PGAM1	immune
ALOX15	immune
APOBEC3G	immune
TIMP2	immune
ELMO1	immune
APLF	immune
TP53	immune
TMEM131	immune
NCSTN	immune
NTRK1	immune
WNT1	immune
GBF1	immune
SLC7A6	immune
PKP1	immune
SBSPON	immune
TNFAIP1	immune
ENPP2	immune
DUSP3	immune
RORC	immune
GLYCAM1	immune
NLRP8	immune
NLRP10	immune
NLRP13	immune
NLRP14	immune
CAND1	immune
CD4	immune
IL21	immune
PATZ1	immune
MT-RNR2	immune
[truncated: 1,102 more rows]
