# Supplementary material for: Comprehensive identification of immune-associated biomarkers based on network and mRNA expression patterns in membranous glomerulonephritis
Source: J Transl Med. 2018 Jul 24;16:210. doi: 10.1186/s12967-018-1586-4 (PMC6056925; doi:10.1186/s12967-018-1586-4)
Supplement: Supplementary file 2 — Additional file 2: Table S2. The differential expression details of all genes in five modules. [file 12967_2018_1586_MOESM2_ESM.xlsx]

## Sheet: Sheet1
Module	gene	P values
Module 1	TGFBR2	8.20778e-17
Module 1	TNFRSF1A	1.60227e-16
Module 1	EGFR	0.336818
Module 1	CD2AP	7.75951e-19
Module 1	PAK1	2.59313e-17
Module 1	CCR5	0.0190763
Module 1	SOCS1	8.41819e-20
Module 1	SRC	1.12092e-11
Module 1	SOS1	0.00544796
Module 1	JAK2	1.24116e-05
Module 1	MYOD1	2.29952e-19
Module 1	KDR	2.75127e-20
Module 1	PRKCA	1.61083e-18
Module 1	JAK3	4.34998e-10
Module 1	PTPN6	3.87082e-20
Module 1	IL4R	8.35548e-09
Module 1	IL2RB	4.93695e-17
Module 1	INSR	4.14669e-21
Module 1	ENG	1.68346e-25
Module 1	STAT3	8.73554e-22
Module 1	VAV2	1.13604e-28
Module 1	ITGB3	1.50402e-19
Module 2	COL4A6	6.59698e-24
Module 2	MMP9	8.09508e-25
Module 2	COL4A5	4.81879e-34
Module 2	MAPK8	2.34104e-08
Module 2	YWHAZ	1.10194e-23
Module 2	PRKCB	2.66943e-46
Module 2	EIF6	0.000913539
Module 2	FOXO3	1.02829e-09
Module 2	APP	2.77539e-08
Module 2	HDAC4	4.75164e-07
Module 2	MAP3K5	2.03806e-14
Module 2	CDK5	2.23821e-34
Module 2	COL4A3	6.40431e-18
Module 2	MAPK8IP2	0.0674289
Module 2	TPD52L1	3.27277e-10
Module 2	EPB41	1.39741e-36
Module 2	CD44	3.9806e-17
Module 2	RRAD	1.15068e-23
Module 2	BRAF	1.16186e-28
Module 2	PSEN1	2.69449e-32
Module 3	MST1R	0.0440875
Module 3	CD79A	0.751625
Module 3	PLCG1	1.43707e-13
Module 3	SOCS3	0.817857
Module 3	CD22	8.00836e-13
Module 3	KHDRBS1	7.45974e-19
Module 3	RASA1	0.000779028
Module 3	LYN	9.60023e-07
Module 3	HRAS	8.80459e-15
Module 3	AKT1	8.90591e-25
Module 3	CSF3R	8.1136e-16
Module 3	WAS	0.00365449
Module 3	HCK	1.73592e-12
Module 3	CSF2RB	9.8369e-07
Module 3	INPP5D	2.46232e-17
Module 3	MAP2K1	0.0468407
Module 3	CD79B	0.63647
Module 3	CD5	3.83987e-24
Module 3	EP300	0.0544135
Module 4	PTPN11	0.896203
Module 4	PTK2	1.08992e-24
Module 4	CBL	1.0594e-18
Module 4	STAT1	1.46296e-14
Module 4	PTPN12	2.59572e-06
Module 4	STAT5B	3.60698e-32
Module 4	ZAP70	3.53559e-40
Module 4	KIT	4.95504e-09
Module 4	FLT1	3.407e-17
Module 4	FES	5.2927e-14
Module 4	SH2B2	3.38017e-36
Module 4	PIK3R1	9.81726e-30
Module 4	IGF1R	4.80319e-09
Module 4	FYN	1.23007e-33
Module 4	IRS2	8.95128e-27
Module 4	STAT5A	0.0106263
Module 4	BCR	4.37813e-12
Module 5	APOA1	6.30621e-26
Module 5	LBP	1.27298e-13
Module 5	HSPA8	2.04231e-42
Module 5	CUL4A	2.07262e-24
Module 5	CDKN1B	2.04358e-22
Module 5	STMN1	6.53738e-37

## Sheet: Sheet2
APOA1	6.30621e-26	0.659607	6.03011	5.41071	5.58138	5.59426	5.43367	5.69998	5.33587	5.5094	5.34088	5.25123	5.25053	5.28035	5.24256	5.38253	5.32047	5.68126	5.502	5.96265	5.21367	5.55428	5.3429	8.52973	7.73453	8.43618	8.18076	7.83292	8.3467	8.00632	7.97126	8.03014	9.06951	8.53598	8.65637	8.14916	7.96564	7.94779	7.92596	8.65007	8.23847	8.72747	8.743	8.54796
LBP	1.27298e-13	0.842295	5.99109	5.71688	5.97077	5.73801	5.88582	5.86757	6.12591	5.94302	6.2145	5.95082	5.71283	5.55339	5.90479	5.99742	5.92122	6.2714	6.05373	6.11641	5.75355	6.15488	5.74164	7.60435	6.71914	7.26421	6.73807	6.90176	6.96449	6.84358	6.87788	7.05192	6.80654	6.72764	6.75758	7.0628	7.78586	6.69422	7.46755	7.25131	7.75101	6.81801	7.19098	6.63322
HSPA8	2.04231e-42	1.97418	12.0045	12.9048	12.7145	13.0697	12.951	12.9808	12.7967	12.8846	12.6048	12.2905	12.7479	12.85	12.7625	12.7996	12.7391	12.4301	12.7343	12.2143	13.2371	12.7218	12.8991	6.77833	6.27886	6.44567	6.31476	6.41595	6.33698	6.25879	6.22236	6.35794	6.31774	6.46124	6.55488	6.39084	6.2325	6.33662	6.60276	6.32549	6.98316	6.52481	6.85568	6.42207
CUL4A	2.07262e-24	1.47089	8.70781	8.8346	8.74439	8.95304	8.87023	8.86274	8.8899	8.88724	8.91769	8.85113	9.3185	9.0458	9.25043	8.25303	9.07355	8.14653	8.33363	8.49427	8.89227	8.70816	8.91133	6.17843	5.98835	6.0299	5.87865	5.9413	5.8751	5.93505	5.9005	5.89847	5.92346	5.92216	5.92378	6.0478	6.09687	5.86842	6.11304	6.05829	6.2198	5.96913	6.07309	5.89595
CDKN1B	2.04358e-22	1.4964	10.8419	10.7012	10.6512	11.0317	11.206	11.0904	10.9755	11.107	10.9798	11.0497	11.5109	11.0331	11.4759	10.8693	11.4159	11.3558	10.986	10.6567	10.7437	10.6558	11.3418	6.4167	7.57397	7.64357	7.90465	6.93604	8.12079	8.30315	7.18628	6.53481	7.7089	6.95781	6.99889	6.70814	7.12323	7.70907	6.55353	7.38965	7.69819	7.61723	7.95456	7.78563
STMN1	6.53738e-37	1.5508	8.14841	8.34016	8.04674	8.3805	8.14787	8.34822	8.32366	8.34188	8.71589	8.16303	8.63516	8.29815	8.36072	8.27942	8.2506	8.89166	8.35574	8.50272	8.56017	8.11696	8.33625	5.9049	5.37636	5.59201	5.3398	5.30757	5.16297	5.21383	5.23941	5.37659	5.32236	5.31122	5.31816	5.2502	5.42237	5.24066	5.52031	5.33692	5.83307	5.38454	5.50616	5.23628
