# Supplementary material for: Comprehensive identification of immune-associated biomarkers based on network and mRNA expression patterns in membranous glomerulonephritis
Source: J Transl Med. 2018 Jul 24;16:210. doi: 10.1186/s12967-018-1586-4 (PMC6056925; doi:10.1186/s12967-018-1586-4)
Supplement: Supplementary file 3 — Additional file 3: Table S3. Verified MGN-associated genes in pubmed. [file 12967_2018_1586_MOESM3_ESM.xls]

## Sheet: Sheet1
Module 1	Pubmed
JAK2	24892704, 23483208, 15956059
ITGB3	21804539
CCR5	10411679, 11675087, 11403814, 10770963, 18941245
SOS1	23543479
TNFRSF1A
PTPN6
VAV2
PAK1	23153508, 22523682
STAT3	23483208
KDR
SOCS1	25330931, 21323947
IL4R	8548394, 9176842
SRC	16159900, 17846774
TGFBR2	17319955
Module 2
FOXO3	25155186, 22369971
MAP3K5
APP
CD44	8807598, 11840384, 7564113, 11721159
BRAF
EIF6	18654857
MAPK8	22692002, 26974954, 22629296
PSEN1	24370927
HDAC4	26376466, 23093094, 29179438
Module 3
INPP5D	15163888
CD79A	23151312, 12046053, 22721930, 20335784, 22568881
LYN	11021804, 24082169
BCAR1	14644343
MAP2K1	22009248
WAS
EP300	23543479
CD79B	28631665, 24074005
PLCG1
MST1R
CD5	9064341, 12005247, 18805582,11157382
CSF3R	28298076
HCK
SOCS3	18825714
AKT1
Module 4
IGF1	10426384, 11826257, 14575416, 8164418
RIRS2
KIT	20138859
ABL1
PTK2
FYN	18660675, 18660675, 19562370, 23200848
PIK3R1	23543479, 26639194, 24787681
ZAP70	26088927, 16709748, 27429518, 25795422
FLT1	12089375, 29102563,
STAT5P
CBL	12210350, 11092999, 15224365
STAT1	18779924, 16527542, 18094002
BCR	11021804, 22288464
PTPN11
FES
Module 5
CFHR1	22435384,18336910, 22673887, 22168663
LBP
APOB	1934662, 10412751, 7370086
HSPA8	5824007
CUL4A
